# Supplementary material for: Design and Characterization of a New Phenoxypyridine–Bipyridine-Based Tetradentate Pt(II) Complex Toward Stable Blue Phosphorescent Emitters
Source: Molecules. 2026 Jan 20;31(2):373. doi: 10.3390/molecules31020373 (PMC12844317; doi:10.3390/molecules31020373)
Supplement: Supplementary file 1 [file molecules-31-00373-s001.zip]

Archive with 1 entries (1 files):
- molecules-4040307-supplementary.pdf
